# Supplementary material for: Exogenously-Sourced Ethylene Positively Modulates Photosynthesis, Carbohydrate Metabolism, and Antioxidant Defense to Enhance Heat Tolerance in Rice
Source: Int J Mol Sci. 2022 Jan 18;23(3):1031. doi: 10.3390/ijms23031031 (PMC8835467; doi:10.3390/ijms23031031)
Supplement: Supplementary file 1 [file ijms-23-01031-s001.zip]

Archive with 1 entries (1 files):
- ijms-1506026-supplementary.pdf
